# Supplementary material for: Spatial and Temporal Expression Patterns of EDA2R, PCDH9, and TRAF7 in Yotari (Dab1−/−) Mice: Implicationsfor Understanding CAKUT Pathogenesis
Source: Int J Mol Sci. 2025 Jul 3;26(13):6421. doi: 10.3390/ijms26136421 (PMC12249912; doi:10.3390/ijms26136421)
Supplement: Supplementary file 1 [file ijms-26-06421-s001.zip]

Archive with 1 entries (1 files):
- ijms-3700096-supplementary.pdf
